# Supplementary material for: Chemical Composition in Juvenile and Mature Wood of Branch and Main Trunk of Leucaena leucocephala (Lam.) de Wit
Source: Plants (Basel). 2023 Nov 26;12(23):3977. doi: 10.3390/plants12233977 (PMC10707876; doi:10.3390/plants12233977)
Supplement: Supplementary file 1 [file plants-12-03977-s001.zip]

Archive with 1 entries (1 files):
- plants-2684870-SI.pdf
